# Supplementary material for: Studies on the Application of Polyimidobenzimidazole Based Nanofiber Material as the Separation Membrane of Lithium-Ion Battery
Source: Polymers (Basel). 2023 Apr 20;15(8):1954. doi: 10.3390/polym15081954 (PMC10140945; doi:10.3390/polym15081954)
Supplement: Supplementary file 1 [file polymers-15-01954-s001.zip]

Archive with 1 entries (1 files):
- polymers-2304357-supplementary.pdf
